# Supplementary material for: A novelty in Ceratozamia (Zamiaceae, Cycadales) from the Sierra Madre del Sur, Mexico: biogeographic and morphological patterns, DNA barcoding and phenology
Source: PhytoKeys. 2020 Aug 21;156:1–25. doi: 10.3897/phytokeys.156.53502 (PMC7471474; doi:10.3897/phytokeys.156.53502)
Supplement: XML Treatment for Ceratozamia leptoceras [file phytokeys.156.53502-treatment1.xml]

<!DOCTYPE tp:taxon-treatment
  PUBLIC "-//TaxonX//DTD Taxonomic Treatment Publishing DTD v0 20100105//EN" "tax-treatment-NSO.dtd">
<tp:taxon-treatment xmlns:tp="http://www.plazi.org/taxpub"><tp:treatment-meta><kwd-group><label>Taxon classification</label><kwd><named-content xmlns:xlink="http://www.w3.org/1999/xlink" content-type="kingdom">Plantae</named-content></kwd><kwd><named-content xmlns:xlink="http://www.w3.org/1999/xlink" content-type="order">Cycadales</named-content></kwd><kwd><named-content xmlns:xlink="http://www.w3.org/1999/xlink" content-type="family">Zamiaceae</named-content></kwd></kwd-group><mixed-citation publication-type="journal"><person-group><name><surname>Martínez-Domínguez</surname><given-names>Lilí</given-names></name><name><surname>Nicolalde-Morejón</surname><given-names>Fernando</given-names></name><name><surname>Lorea-Hernández</surname><given-names>Francisco G.</given-names></name><name><surname>Vergara-Silva</surname><given-names>Francisco</given-names></name><name><surname>Stevenson</surname><given-names>Dennis Wm.</given-names></name></person-group><article-title>A novelty in <italic><tp:taxon-name><tp:taxon-name-part taxon-name-part-type="genus" reg="Ceratozamia">Ceratozamia</tp:taxon-name-part></tp:taxon-name></italic> (<tp:taxon-name><tp:taxon-name-part taxon-name-part-type="family">Zamiaceae</tp:taxon-name-part></tp:taxon-name>, <tp:taxon-name><tp:taxon-name-part taxon-name-part-type="order">Cycadales</tp:taxon-name-part></tp:taxon-name>) from the Sierra Madre del Sur, Mexico: biogeographic and morphological patterns, DNA barcoding and phenology</article-title><source>PhytoKeys</source><day>21</day><month>8</month><year>2020</year><volume>156</volume><fpage>1</fpage><lpage>25</lpage><pub-id pub-id-type="doi">10.3897/phytokeys.156.53502</pub-id></mixed-citation></tp:treatment-meta><tp:nomenclature><tp:taxon-name><object-id xmlns:xlink="http://www.w3.org/1999/xlink" content-type="arpha" xlink:type="simple">D6EC89E2-6ABB-5C73-BB17-C3EE5A0284D8</object-id>
            <tp:taxon-name-part taxon-name-part-type="genus" reg="Ceratozamia">Ceratozamia</tp:taxon-name-part>
            <tp:taxon-name-part taxon-name-part-type="species" reg="leptoceras">leptoceras</tp:taxon-name-part>
            <object-id xmlns:xlink="http://www.w3.org/1999/xlink" content-type="ipni" xlink:type="simple">urn:lsid:ipni.org:names: 77211166-1</object-id>
          </tp:taxon-name><tp:taxon-authority>Mart.-Domínguez, Nic-Mor., D.W. Stev. &amp; Lorea-Hern.</tp:taxon-authority><tp:taxon-status xmlns:xlink="http://www.w3.org/1999/xlink" xlink:type="simple">sp. nov.</tp:taxon-status><xref ref-type="fig" rid="F6">Figures 6</xref><xref ref-type="fig" rid="F7">, 7</xref><xref ref-type="fig" rid="F8">, 8</xref></tp:nomenclature><tp:treatment-sec sec-type="material" id="SECID0EFVBG"><title>Type.</title><p>Mexico. Guerrero: Tlacoachistlahuaca, 3 Km NW of San Pedro Cuitlapan, 1,400 m, 26 Jun. 2019, <italic>L. Martínez-Domínguez &amp; F. Nicolalde-Morejón 1867</italic> ♀ (holotype CIB; isotypes MEXU, NY).</p><p><italic><tp:taxon-name><tp:taxon-name-part taxon-name-part-type="genus" reg="Ceratozamia">Ceratozamia</tp:taxon-name-part> <tp:taxon-name-part taxon-name-part-type="species" reg="leptoceras">leptoceras</tp:taxon-name-part></tp:taxon-name></italic> is most similar to <italic><tp:taxon-name><tp:taxon-name-part taxon-name-part-type="genus" reg="Ceratozamia">C.</tp:taxon-name-part> <tp:taxon-name-part taxon-name-part-type="species" reg="robusta">robusta</tp:taxon-name-part></tp:taxon-name></italic>, but can be distinguished by its linear membranaceous leaflets and petioles with thin prickles. In addition, <italic><tp:taxon-name><tp:taxon-name-part taxon-name-part-type="genus" reg="Ceratozamia">C.</tp:taxon-name-part> <tp:taxon-name-part taxon-name-part-type="species" reg="leptoceras">leptoceras</tp:taxon-name-part></tp:taxon-name></italic> is easily distinguished from its congeners by having obconic microsporophylls with a long, linear infertile portion (0.83–0.96 cm), and two thin horns; ovulate strobilus with abundant pubescence at base of megasporophylls, 8–9 orthostichies, and 7–9 sporophylls per orthostichy.</p><fig id="F6" position="float" orientation="portrait"><object-id xmlns:xlink="http://www.w3.org/1999/xlink" content-type="doi" xlink:type="simple">10.3897/phytokeys.156.53502.figure6</object-id><object-id xmlns:xlink="http://www.w3.org/1999/xlink" content-type="zenodo_dep_id" xlink:type="simple">4007324</object-id><object-id xmlns:xlink="http://www.w3.org/1999/xlink" content-type="arpha" xlink:type="simple">843FD806-19AD-53F2-861C-38C0B19F9BD8</object-id><label>Figure 6.</label><caption><p><italic><tp:taxon-name><tp:taxon-name-part taxon-name-part-type="genus" reg="Ceratozamia">Ceratozamia</tp:taxon-name-part> <tp:taxon-name-part taxon-name-part-type="species" reg="leptoceras">leptoceras</tp:taxon-name-part></tp:taxon-name></italic><bold>A</bold> adult plant in habit <bold>B</bold> ovulate strobilus <bold>C</bold> detail of leaflets <bold>D</bold> seedling <bold>E</bold> ptyxis <bold>F</bold> prickles on petiole.</p></caption><graphic xmlns:xlink="http://www.w3.org/1999/xlink" xlink:href="phytokeys-156-001-g006.jpg" position="float" orientation="portrait" xlink:type="simple" id="oo_444867.jpg"><uri content-type="original_file" xlink:type="simple">https://binary.pensoft.net/fig/444867</uri></graphic></fig></tp:treatment-sec><tp:treatment-sec sec-type="material" id="SECID0EUXBG"><title>Additional specimens examined</title><p><bold>(paratypes).</bold> Mexico. <bold>Guerrero</bold>: Cochoapa El Grande, 4 km to W-NW of San Pedro by a logging road, 1,170 m, 4 Feb 1984, <italic>F. Lorea-Hernández 2928</italic> (FCME); Tlacoachistlahuaca, San Pedro Cuitlapan, riverbank “Chipili”, 1,200 m, 29 May 2019, <italic>L. Martínez-Domínguez et al. 1756</italic> (CIB), <italic>1757</italic> (CIB, MEXU), <italic>1758</italic> (XAL), <italic>1759</italic> (CIB, MEXU); <italic>F. Nicolalde-Morejón et al. 3173</italic> (XAL), <italic>3174</italic> (FCME), <italic>3175</italic> (CIB); 3 km NW of San Pedro Cuitlapan, 1,400 m, 26 June 2019, <italic>L. Martínez-Domínguez &amp; F. Nicolalde-Morejón 1860</italic>, <italic>1861</italic> (MEXU), <italic>1862–1866</italic> (CIB).</p></tp:treatment-sec><tp:treatment-sec sec-type="description" id="SECID0EUYBG"><title>Description.</title><p><italic>Stem</italic> epigeous, erect to decumbent, 30–150 cm in length, 11–35 cm in diameter, covered with leaf bases. <italic><tp:taxon-name><tp:taxon-name-part taxon-name-part-type="genus" reg="Cataphylls">Cataphylls</tp:taxon-name-part></tp:taxon-name></italic> persistent, reddish-brown, densely brownish tomentose abaxially at emergence, pubescent at maturity, triangular, apex acuminate, 9–11 × 2.5–3 cm at base. <italic>Leaves</italic> 7–50, descending, 93.5–281 cm, green at emergence with sparse reddish-brown pubescence, glabrous at maturity. <italic>Petiole</italic> terete, linear, 45–85 cm, armed with long (0.48–0.68 cm) and thin prickles, copperish-green in mature leaves. <italic>Rachis</italic> terete, linear, 75–196 cm, armed with long and thin prickles, green in mature leaves. <italic>Leaflets</italic> 22–61 pairs, linear, abaxially curved, not basally falcate, membranaceous, flat, opposite to subopposite, plane, green, adaxial and abaxial surfaces glabrous, acuminate and symmetric apex, attenuate at base, with conspicuous and green veins; median leaflets 28–43.5 × 1.9–2.8 cm, 1.8–2.8 cm between leaflets; articulations generally copperish-green. <italic>Pollen strobilus</italic> generally solitary (rarely 2), cylindrical, erect, 40–45 cm in length, 6.0–7.8 cm in diameter, brownish-yellow at emergence, yellowish-green with brownish trichomes at maturity; peduncle tomentose, reddish-brown to brown, 13–19 cm in length, 1.5–2.0 cm in diameter; microsporophylls 2.1–2.45 × 1.09–1.30 cm, obconic, non-recurved distal face, fertile portion deeply lobate, infertile portion 0.83–0.96 cm, linear, horns 0.1–0.23 cm, straight, thin, 0.44–0.56 cm between horns, 180–230 sporangia on abaxial side. <italic>Ovulate strobilus</italic> solitary, cylindrical, erect, 23.5–28 cm in length, 9.5–11 cm in diameter, brownish-green with greyish-black trichomes at emergence, copperish-green with greyish-black pubescence at maturity, acute apex; peduncle tomentose, brown, 11–16 cm in length, 1.5–2.0 cm in diameter; megasporophylls 56–81, 8–9 orthostichies (column), 7–9 sporophylls per column, 4.9–5.6 × 2.2–2.6 cm, prominent distal face, horns 0.63–0.81 cm, straight, 0.95–1.35 cm between horns, straight angle between horns. <italic>Seeds</italic> ovoid, 2.43–2.71 cm in length, 1.4–1.8 cm in diameter, sarcotesta whitish-pink when immature, light brown at maturity.</p><fig id="F7" position="float" orientation="portrait"><object-id xmlns:xlink="http://www.w3.org/1999/xlink" content-type="doi" xlink:type="simple">10.3897/phytokeys.156.53502.figure7</object-id><object-id xmlns:xlink="http://www.w3.org/1999/xlink" content-type="zenodo_dep_id" xlink:type="simple">4007326</object-id><object-id xmlns:xlink="http://www.w3.org/1999/xlink" content-type="arpha" xlink:type="simple">07D64C1B-6C2D-5F5A-AC98-96AF1B1C59D1</object-id><label>Figure 7.</label><caption><p>Illustration of <italic><tp:taxon-name><tp:taxon-name-part taxon-name-part-type="genus" reg="Ceratozamia">Ceratozamia</tp:taxon-name-part> <tp:taxon-name-part taxon-name-part-type="species" reg="leptoceras">leptoceras</tp:taxon-name-part></tp:taxon-name></italic><bold>A</bold> cataphyll <bold>B</bold> microsporophyll <bold>C</bold> ovulate strobilus <bold>D</bold> leaves and detail of leaflets <bold>E</bold> stem <bold>F</bold> seed <bold>G</bold> leaflet. This illustration is based on <italic>L. Martínez-Domínguez &amp; F. Nicolalde-Morejón 1867</italic>, with exception microsporophyll, which is based on <italic>L. Martínez-Domínguez et al. 1757</italic>.</p></caption><graphic xmlns:xlink="http://www.w3.org/1999/xlink" xlink:href="phytokeys-156-001-g007.jpg" position="float" orientation="portrait" xlink:type="simple" id="oo_444868.jpg"><uri content-type="original_file" xlink:type="simple">https://binary.pensoft.net/fig/444868</uri></graphic></fig></tp:treatment-sec><tp:treatment-sec sec-type="etymology" id="SECID0E21BG"><title>Etymology.</title><p>The specific epithet alludes to microsporophylls horns shape, which are short and thin. This name comes from the Greek “lepto”, which means thin or fine, and “ceras” in reference to horns.</p></tp:treatment-sec><tp:treatment-sec sec-type="distribution" id="SECID0EA2BG"><title>Distribution and habitat.</title><p>Only known from Guerrero, Mexico, on the karstic rocks within the elevation range of 1,170–1,400 m of the Sierra Madre del Sur subprovince of the Guerreran district (<xref ref-type="bibr" rid="B27">Morrone 2017</xref>) (Fig. <xref ref-type="fig" rid="F1">1</xref>). This species occurs in cloud forest. The climate type is (A) C (w2)-semi-warm temperate subhumid with summer rains, and the annual precipitation is from 2, 000 to 2, 500 mm (<xref ref-type="bibr" rid="B6">García 2004</xref>).</p></tp:treatment-sec><tp:treatment-sec sec-type="phenology" id="SECID0ES2BG"><title>Phenology.</title><p>The leaves are produced in groups of 9 to 15 and mature almost simultaneously. Ovulate strobili mature from June to July; seeds mature from August to September. Pollen strobili mature from January to May.</p></tp:treatment-sec><tp:treatment-sec sec-type="Common names" id="SECID0EX2BG"><title>Common names.</title><p>The common local name for this species by the “Mixteco” ethnic group is <italic>Shalukaá</italic>.</p><fig id="F8" position="float" orientation="portrait"><object-id xmlns:xlink="http://www.w3.org/1999/xlink" content-type="doi" xlink:type="simple">10.3897/phytokeys.156.53502.figure8</object-id><object-id xmlns:xlink="http://www.w3.org/1999/xlink" content-type="zenodo_dep_id" xlink:type="simple">4007328</object-id><object-id xmlns:xlink="http://www.w3.org/1999/xlink" content-type="arpha" xlink:type="simple">D8706C50-C676-53DA-9A90-B53679A78E0A</object-id><label>Figure 8.</label><caption><p><italic><tp:taxon-name><tp:taxon-name-part taxon-name-part-type="genus" reg="Ceratozamia">Ceratozamia</tp:taxon-name-part> <tp:taxon-name-part taxon-name-part-type="species" reg="leptoceras">leptoceras</tp:taxon-name-part></tp:taxon-name></italic><bold>A</bold> detail of ovulate strobilus and megasporophylls <bold>B</bold> seeds <bold>C</bold> abaxial view of microsporophylls <bold>D</bold> cataphylls <bold>A, B, D</bold> are based on <italic>L. Martínez-Domínguez &amp; F. Nicolalde-Morejón 1867</italic>; C is based on <italic>L. Martínez-Domínguez et al. 1757</italic>.</p></caption><graphic xmlns:xlink="http://www.w3.org/1999/xlink" xlink:href="phytokeys-156-001-g008.jpg" position="float" orientation="portrait" xlink:type="simple" id="oo_444869.jpg"><uri content-type="original_file" xlink:type="simple">https://binary.pensoft.net/fig/444869</uri></graphic></fig></tp:treatment-sec><tp:treatment-sec><!--Section generated to contain objects referenced in tp:taxon-treatment.--><fig id="F1" position="float" orientation="portrait"><object-id xmlns:xlink="http://www.w3.org/1999/xlink" content-type="doi" xlink:type="simple">10.3897/phytokeys.156.53502.figure1</object-id><object-id xmlns:xlink="http://www.w3.org/1999/xlink" content-type="zenodo_dep_id" xlink:type="simple">4007314</object-id><object-id xmlns:xlink="http://www.w3.org/1999/xlink" content-type="arpha" xlink:type="simple">85E975E6-E07A-5921-A0DC-AAE7F1CFD748</object-id><label>Figure 1.</label><caption><p>Distribution map of the genus <italic><tp:taxon-name><tp:taxon-name-part taxon-name-part-type="genus" reg="Ceratozamia">Ceratozamia</tp:taxon-name-part></tp:taxon-name></italic> (black solid circles). Distributions for species morphologically similar to <italic><tp:taxon-name><tp:taxon-name-part taxon-name-part-type="genus" reg="Ceratozamia">Ceratozamia</tp:taxon-name-part> <tp:taxon-name-part taxon-name-part-type="species" reg="leptoceras">leptoceras</tp:taxon-name-part></tp:taxon-name></italic> are represented with an asterisk and a double circle. Guerrero state and Putla subregion of cloud forest are shown with outline and shaded area, respectively. Inset: points corresponding to the Guerrero mountain range where <italic><tp:taxon-name><tp:taxon-name-part taxon-name-part-type="genus" reg="Ceratozamia">Ceratozamia</tp:taxon-name-part></tp:taxon-name></italic> was collected.</p></caption><graphic xmlns:xlink="http://www.w3.org/1999/xlink" xlink:href="phytokeys-156-001-g001.jpg" position="float" orientation="portrait" xlink:type="simple" id="oo_444862.jpg"><uri content-type="original_file" xlink:type="simple">https://binary.pensoft.net/fig/444862</uri></graphic></fig></tp:treatment-sec><ref-list><ref id="B27"><mixed-citation xmlns:xlink="http://www.w3.org/1999/xlink" xlink:type="simple"><person-group><name name-style="western"><surname>Morrone</surname><given-names>JJ</given-names></name></person-group> (<year>2017</year>) <article-title>Biogeographic regionalization of the Sierra Madre del Surprovince, Mexico.</article-title><source>Revista Mexicana de Biodiversidad</source><volume>88</volume>(<issue>3</issue>): <fpage>710</fpage>–<lpage>714</lpage>. <ext-link xlink:type="simple" ext-link-type="doi" xlink:href="10.1016/j.rmb.2017.07.012">https://doi.org/10.1016/j.rmb.2017.07.012</ext-link></mixed-citation></ref><ref id="B6"><mixed-citation xmlns:xlink="http://www.w3.org/1999/xlink" xlink:type="simple"><person-group><name name-style="western"><surname>García</surname><given-names>E</given-names></name></person-group> (<year>2004</year>) <source>Modificaciones al Sistema de Clasificación Climática de Köppen.</source><publisher-name>Instituto de Geografía-UNAM</publisher-name>, <publisher-loc>México</publisher-loc>, <size units="page">90 pp</size>.</mixed-citation></ref></ref-list></tp:taxon-treatment>
