# Supplementary material for: A novelty in Ceratozamia (Zamiaceae, Cycadales) from the Sierra Madre del Sur, Mexico: biogeographic and morphological patterns, DNA barcoding and phenology
Source: PhytoKeys. 2020 Aug 21;156:1–25. doi: 10.3897/phytokeys.156.53502 (PMC7471474; doi:10.3897/phytokeys.156.53502)
Supplement: Supplementary material 4 — Table S1. [file phytokeys-156-001-s004.xlsx]

## Sheet: Hoja1
	ITS
Species	25	27	101	143	168	297	301	380	409	413	446	490	519	522	542	564	569	570	571	572	573	574	575	576	577	578	579	580	581	582	583	584	585	586	587	639	653	654	667	676	678	685	705	718	719	723	737	757	805
C. alvarezii	T	A	G	G	A	A	C	G	C	A	G	C	A	C	C	C	C	G	G	T	T	A	T	T	G	C	A	A	A	A	A	G	A	G	G	G	C	A	A	G	G	C	A	C	C	G	G	A	C
C. brevifrons	T	A	G	G	A	T	C	G	C	A	G	C	A	C	C	C	C	G	G	T	T	A	T	T	G	C	A	A	A	A	A	G	A	G	G	G	C	A	A	G	G	C	A	C	C	G	G	A	C
C. chamberlainii	T	A	G	G	A	T	C	G	C	A	G	C	A	C	C	C	C	G	G	T	T	A	T	T	G	C	A	A	A	A	A	G	A	G	G	G	C	A	A	G	G	C	A	C	C	G	G	A	C
C. chimalapensis	T	A	G	G	A	T	C	G	C	A	G	C	A	C	C	C	C	G	G	T	T	A	T	T	G	C	A	A	A	A	A	G	A	G	G	G	C	A	A	G	G	C	A	C	-	G	-	A	C
C. decumbens	T	A	G	G	A	T	C	G	C	A	G	C	A	C	C	C	C	G	G	T	T	A	T	T	G	C	A	A	A	A	A	G	A	G	G	G	C	A	A	G	G	C	A	C	C	G	G	A	C
C. delucana	T	A	G	G	A	T	C	G	C	A	G	C	A	C	C	C	C	G	G	T	T	A	T	T	G	C	A	A	A	A	A	G	A	G	G	G	C	A	A	G	G	C	A	C	C	G	G	A	C
C. euryhpyllidia	T	A	G	A	A	T	C	G	C	A	G	C	A	C	C	C	C	G	G	T	T	A	T	T	G	C	A	A	A	A	A	G	A	G	G	G	C	A	A	G	G	C	A	C	C	G	G	A	C
C. fuscoviridis	T	A	G	G	A	T	C	G	C	A	G	C	A	C	C	C	C	G	G	T	T	A	T	T	G	C	A	A	A	A	A	G	A	G	G	G	C	-	A	G	-	C	A	C	C	G	G	A	C
C. hildae	T	A	G	G	A	T	C	G	C	A	G	C	A	C	C	C	C	G	G	T	T	A	T	T	G	C	A	A	A	A	A	G	A	G	G	G	C	A	A	G	G	C	A	C	C	G	G	A	C
C. hondurensis	?	?	G	G	A	T	C	G	C	A	G	C	A	C	C	C	C	G	G	T	T	A	T	T	G	C	A	A	A	A	A	G	A	G	G	G	C	A	A	G	G	C	A	C	C	G	G	A	C
C. huastecorum	T	A	G	G	A	T	C	G	C	A	G	C	A	C	C	C	C	G	G	T	T	A	T	T	G	C	A	A	A	A	A	G	A	G	G	G	C	A	A	G	G	C	A	C	C	G	G	A	C
C. kuesteriana	T	A	G	G	A	T	C	G	C	A	G	A	A	C	C	A	C	G	G	T	T	A	T	T	G	C	A	A	A	A	A	G	A	G	G	G	C	A	A	G	G	C	A	C	C	G	G	A	T
C. latifolia	T	A	G	G	A	T	C	G	T	A	G	C	A	C	C	C	C	G	G	T	T	A	T	T	G	C	A	A	A	A	A	G	A	G	G	G	C	A	A	G	G	C	A	C	C	G	G	A	C
C. leptoceras	T	A	G	G	A	T	C	G	C	A	G	C	A	C	C	C	C	G	G	T	T	A	T	T	G	T	A	A	A	A	A	G	A	G	G	G	C	A	A	G	G	C	A	C	C	G	G	A	C
C. matudae	C	A	G	G	G	T	C	G	C	A	G	C	A	C	C	C	C	C	G	T	T	A	T	T	G	C	A	C	A	A	A	G	A	G	G	G	C	A	G	G	-	C	A	C	C	G	G	A	C
C. mexicana	T	A	G	G	A	T	A	G	C	A	G	C	A	C	C	C	C	G	G	T	T	A	T	T	G	C	A	A	A	A	A	G	A	G	G	G	C	A	A	G	G	C	A	C	C	G	G	A	C
C. miqueliana	T	A	G	G	A	T	C	G	C	A	G	C	A	C	C	C	C	G	G	T	T	A	T	T	G	C	A	A	A	A	A	G	A	G	G	G	C	A	A	G	G	C	A	C	C	G	G	A	C
C. mirandae	T	A	G	G	A	T	C	G	C	A	G	C	A	C	C	C	C	G	G	T	T	A	T	T	G	C	A	A	A	A	A	G	A	G	G	G	C	A	A	G	G	C	A	C	C	G	G	A	C
C. mixeorum	T	A	G	G	A	T	C	G	C	A	G	C	G	T	C	C	C	C	G	T	T	A	T	T	G	C	A	C	A	A	A	G	A	G	G	G	C	A	A	A	G	C	A	C	C	G	G	A	C
C. morettii	T	A	G	G	A	T	C	G	C	A	G	C	A	C	C	C	C	G	G	T	T	A	T	T	G	C	A	A	A	A	A	G	A	G	G	G	C	A	A	G	G	C	A	C	C	G	G	A	C
C. norstogii	T	A	G	G	A	T	C	G	C	A	G	C	A	C	C	C	C	G	G	T	T	A	T	T	G	C	A	A	A	A	A	G	A	G	G	G	C	A	A	G	G	C	A	C	C	G	G	A	C
C. robusta	T	A	G	G	A	T	C	G	C	A	G	C	A	C	C	C	C	G	G	T	T	A	T	T	G	T	A	A	A	A	A	G	A	G	G	G	C	A	A	G	G	C	A	C	C	G	G	A	C
C. sabatoi	T	A	G	G	A	T	C	G	C	A	G	C	A	C	C	C	C	G	G	T	T	A	T	T	G	C	A	A	A	A	A	G	A	G	G	G	C	A	A	G	G	C	A	C	C	G	G	A	C
C. santillanii	T	A	A	G	A	T	C	G	C	A	G	C	A	C	C	C	C	G	G	T	T	A	T	T	G	C	A	A	A	A	A	G	A	G	G	G	C	A	A	G	G	C	A	C	C	A	G	A	C
C. subroseophylla	T	A	G	G	A	T	C	G	C	A	G	C	A	C	T	C	-	-	-	-	-	-	-	-	-	-	-	-	-	-	-	-	-	-	-	G	C	A	A	G	G	C	A	C	C	G	G	A	C
C. tenuis	T	A	G	G	A	T	C	G	C	A	G	C	A	C	C	T	C	G	G	T	T	A	T	T	G	C	A	A	A	A	A	G	A	G	G	G	T	A	A	G	G	C	A	C	C	G	G	A	C
C. totonacorum	T	A	G	G	A	T	C	G	C	A	G	C	A	C	C	C	C	G	G	T	T	A	T	T	G	C	A	A	A	A	A	G	A	G	G	G	C	A	A	G	G	C	A	C	C	G	G	A	C
C. vovidesii	T	A	G	G	A	T	C	G	C	A	G	C	A	C	C	C	C	G	G	T	T	A	T	T	G	C	A	A	A	A	A	G	A	G	G	G	C	A	A	G	G	C	A	C	C	G	G	A	C
C. whitelockiana	T	A	G	G	A	T	C	G	C	A	G	C	A	C	C	C	C	G	G	T	T	A	T	T	G	C	A	A	A	A	A	G	A	G	G	G	C	A	A	G	G	C	A	C	C	G	G	A	C
C. zaragozae	T	T	G	G	A	T	C	G	C	A	G	C	A	C	C	C	C	G	G	T	T	A	T	T	G	C	A	A	A	A	A	G	A	G	G	G	C	A	A	G	G	C	A	C	C	G	G	A	C
C. zoquorum	T	A	G	G	A	T	C	A	C	T	A	C	A	C	C	C	C	G	G	T	T	A	T	T	G	C	A	A	A	A	A	-	A	G	G	C	C	A	A	G	G	A	C	A	C	G	G	T	C
[truncated: 26 more columns]
